# Supplementary material for: Performance of salivary microbiota in detecting periodontitis using a machine learning approach
Source: Front Cell Infect Microbiol. 2025 Sep 18;15:1631798. doi: 10.3389/fcimb.2025.1631798 (PMC12488677; doi:10.3389/fcimb.2025.1631798)
Supplement: Supplementary file 1 [file Table1.xlsx]

## Sheet: Top20_importance_mat
Supplemental table 1. Top 20 important features and their importances in detecting each periodontitis based on the biological definitions.
Localized	Importance	Intermediate	Importance	Generalized	Importance
619_3964_Porphyromonas_gingivalis	0.474194	619_3964_Porphyromonas_gingivalis	0.475424	619_3964_Porphyromonas_gingivalis	0.400062
613_6495_Tannerella_forsythia	0.199245	613_6495_Tannerella_forsythia	0.346866	613_6495_Tannerella_forsythia	0.332853
Male	0.148278	606_5590_Mycoplasma_faucium	0.20836	237AT039_Treponema_sp	0.199509
200_R002_Fusobacterium_nucleatum_subsp_vincentii	0.130095	237AT039_Treponema_sp	0.190787	606_5590_Mycoplasma_faucium	0.1857
606_5590_Mycoplasma_faucium	0.121472	362_0928_Fretibacterium_sp	0.182912	362_0928_Fretibacterium_sp	0.181175
Age	0.113528	Male	0.133546	273_6491_Porphyromonas_endodontalis	0.136025
362_0928_Fretibacterium_sp	0.103464	304DA058_Prevotella_sp	0.0924818	200_R002_Fusobacterium_nucleatum_subsp_vincentii	0.129824
698_3496_Fusobacterium_nucleatum_subsp_nucleatum	0.0946835	022_3223_Lautropia_mirabilis	-0.0887276	022AP009_Lautropia_mirabilis	-0.123341
071_8631_Streptococcus_oralis_subsp_tigurinus	0.0821789	200_R002_Fusobacterium_nucleatum_subsp_vincentii	0.0791925	074_T4E3_Streptococcus_sp	0.121288
759_5987_Eubacterium_saphenum	0.0817784	273_6491_Porphyromonas_endodontalis	0.0738623	314FU048_Prevotella_sp	0.108366
539_6962_Filifactor_alocis	0.0775882	557_3038_Eubacterium_brachy	0.0712494	755_8839_Streptococcus_salivarius	-0.0948979
041_R004_Desulfobulbus_sp	0.0775057	360BH017_Fretibacterium_sp	0.0701089	633_4697_Cardiobacterium_hominis	-0.0926104
176_1062_Actinomyces_naeslundii	-0.0768533	633_4697_Cardiobacterium_hominis	-0.0634815	539_6962_Filifactor_alocis	0.0898121
237AT039_Treponema_sp	0.076279	314FU048_Prevotella_sp	0.0631845	304DA058_Prevotella_sp	0.0867181
314FU048_Prevotella_sp	0.0664457	466_5634_Alloprevotella_tannerae	0.0549093	188_3025_Rothia_aeria	-0.0697268
170AP064_Actinomyces_sp	-0.0634611	681_4690_Rothia_mucilaginosa	-0.0512747	056AY020_Streptococcus_sp	-0.0623966
595F235a_Corynebacterium_durum	-0.0575308	633_5014_Cardiobacterium_hominis	-0.0488419	058BM035_Streptococcus_oralis_subsp_dentisani	0.0622067
360BH017_Fretibacterium_sp	0.0574966	755_8839_Streptococcus_salivarius	-0.0481715	677_3929_Streptococcus_mitis	0.0606132
869_4W02_Saccharibacteria_bacterium	-0.0553011	576_4676_Streptococcus_constellatus	0.0475338	044BB120_Campylobacter_sp	0.0599665
758_3928_Streptococcus_sanguinis	-0.0547256	074_T4E3_Streptococcus_sp	0.0450665	759_5987_Eubacterium_saphenum	0.0598059
Importance indicates mean absolute SHAP value on 50 iterations, multiplied by sign of correlation between SHAP value and feature value. Presence of ≥2, ≥4, and ≥6 teeth with probing depth ≥4 mm was defined as localized, intermediate, and generalized periodontitis.
